# Supplementary material for: Assessment of genetic diversity and variety identification based on developed retrotransposon-based insertion polymorphism (RBIP) markers in sweet potato (Ipomoea batatas (L.) Lam.)
Source: Sci Rep. 2021 Aug 24;11:17116. doi: 10.1038/s41598-021-95876-w (PMC8385064; doi:10.1038/s41598-021-95876-w)
Supplement: Supplementary file 2 — Supplementary Table 1. [file 41598_2021_95876_MOESM2_ESM.xlsx]

## Sheet: Supplementary Table 1
Table S1 RBIP primers designed from the copia and gypsy subfamily retrotransposons in sweetpotato
Primer name	Position in the sweetpotato genome	LTR subfamily	Primer pair num	OLIGO	start	len	tm	GC%	Any_th	3'_th	Hairpin	Sequence	Product size
LTR-1L	chr10 (dbseq-nr 9) [2819062,2822433]	subfamily_1_Copia	1	LEFT PRIMER	1	20	51.1	35	0	0	0	ATTCCGCTATATTCCTAACA	989
LTR-1R	chr10 (dbseq-nr 9) [2819062,2822433]	subfamily_1_Copia	1	RIGHT PRIMER	989	20	56.09	45	0	0	0	AAGCTCAAGACTTCACCTCT	989
LTR-2L	chr13 (dbseq-nr 12) [29808980,29812324]	subfamily_1_Copia	1	LEFT PRIMER	1	20	51.1	35	0	0	0	ATTCCGCTATATTCCTAACA	339
LTR-2R	chr13 (dbseq-nr 12) [29808980,29812324]	subfamily_1_Copia	1	RIGHT PRIMER	339	20	56.09	50	0	0	0	GCTAAGATCCATCACTCCCT	339
LTR-3L	chr15 (dbseq-nr 14) [10182074,10185457]	subfamily_1_Copia	1	LEFT PRIMER	1	20	51.1	35	0	0	0	ATTCCGCTATATTCCTAACA	473
LTR-3R	chr15 (dbseq-nr 14) [10182074,10185457]	subfamily_1_Copia	1	RIGHT PRIMER	473	20	55.98	50	0	0	0	GTCACAGAGCGTAGGAATTC	473
LTR-4L	chr4 (dbseq-nr 3) [38761709,38764715]	subfamily_1_Copia	1	LEFT PRIMER	1	20	51.1	35	0	0	0	ATTCCGCTATATTCCTAACA	170
LTR-4R	chr4 (dbseq-nr 3) [38761709,38764715]	subfamily_1_Copia	1	RIGHT PRIMER	170	20	55.97	50	0	0	0	CCTAGGTGCCAATTAATCGG	170
LTR-5L	scaffold3688 (dbseq-nr 764) [127,3742]	subfamily_1_Copia	1	LEFT PRIMER	1	20	51.1	35	0	0	0	ATTCCGCTATATTCCTAACA	912
LTR-5R	scaffold3688 (dbseq-nr 764) [127,3742]	subfamily_1_Copia	1	RIGHT PRIMER	912	20	56.02	45	0	0	0	AATTGAAGCGGGAAACTACC	912
LTR-6L	scaffold465 (dbseq-nr 50) [143180,146566]	subfamily_1_Copia	1	LEFT PRIMER	1	20	51.1	35	0	0	0	ATTCCGCTATATTCCTAACA	328
LTR-6R	scaffold465 (dbseq-nr 50) [143180,146566]	subfamily_1_Copia	1	RIGHT PRIMER	328	20	56.01	45	0	0	0	CAGGTTGCTTTGTTCTACGA	328
LTR-7L	chr11 (dbseq-nr 10) [28051171,28052586]	subfamily_2_Copia	1	LEFT PRIMER	1	21	54.38	42.86	0	0	0	TAGCTCTACTCTCCTGTACAT	313
LTR-7R	chr11 (dbseq-nr 10) [28051171,28052586]	subfamily_2_Copia	1	RIGHT PRIMER	313	20	59.02	50	0	0	0	TCGCCTCATTTTCTGTCCCT	313
LTR-8L	chr14 (dbseq-nr 13) [45598102,45599529]	subfamily_2_Copia	1	LEFT PRIMER	1	21	54.38	42.86	0	0	0	TAGCTCTACTCTCCTGTACAT	597
LTR-8R	chr14 (dbseq-nr 13) [45598102,45599529]	subfamily_2_Copia	1	RIGHT PRIMER	597	20	58.97	50	4.53	0	0	TTGGGCCTTTCACTTCAACG	597
LTR-9L	chr14 (dbseq-nr 13) [8673677,8675772]	subfamily_2_Copia	1	LEFT PRIMER	1	21	54.38	42.86	0	0	0	TAGCTCTACTCTCCTGTACAT	436
LTR-9R	chr14 (dbseq-nr 13) [8673677,8675772]	subfamily_2_Copia	1	RIGHT PRIMER	436	20	58.92	50	0	0	0	AGCCACCCATCCTCAGAAAA	436
LTR-10L	chr1 (dbseq-nr 0) [31443867,31445378]	subfamily_2_Copia	1	LEFT PRIMER	1	21	54.38	42.86	0	0	0	TAGCTCTACTCTCCTGTACAT	546
LTR-10R	chr1 (dbseq-nr 0) [31443867,31445378]	subfamily_2_Copia	1	RIGHT PRIMER	546	20	59.07	55	0	0	0	CGTTGCATGGGTAGTGATCG	546
LTR-11L	chr2 (dbseq-nr 1) [18964692,18966180]	subfamily_2_Copia	1	LEFT PRIMER	1	21	54.38	42.86	0	0	0	TAGCTCTACTCTCCTGTACAT	190
LTR-11R	chr2 (dbseq-nr 1) [18964692,18966180]	subfamily_2_Copia	1	RIGHT PRIMER	190	20	58.91	50	0	0	0	CATCGAATGGGCGTGAACTT	190
LTR-12L	chr3 (dbseq-nr 2) [26798748,26800257]	subfamily_2_Copia	1	LEFT PRIMER	1	21	54.38	42.86	0	0	0	TAGCTCTACTCTCCTGTACAT	340
LTR-12R	chr3 (dbseq-nr 2) [26798748,26800257]	subfamily_2_Copia	1	RIGHT PRIMER	340	20	59.12	50	12.22	0	0	GAAGAAATGTGCGCAGGGAA	340
LTR-13L	chr3 (dbseq-nr 2) [4346383,4347919]	subfamily_2_Copia	1	LEFT PRIMER	1	21	54.38	42.86	0	0	0	TAGCTCTACTCTCCTGTACAT	392
LTR-13R	chr3 (dbseq-nr 2) [4346383,4347919]	subfamily_2_Copia	1	RIGHT PRIMER	392	20	59.01	50	0	0	0	TTATCCTTGGTCGGCTTGGT	392
LTR-14L	chr3 (dbseq-nr 2) [6499889,6501964]	subfamily_2_Copia	1	LEFT PRIMER	1	21	54.38	42.86	0	0	0	TAGCTCTACTCTCCTGTACAT	493
LTR-14R	chr3 (dbseq-nr 2) [6499889,6501964]	subfamily_2_Copia	1	RIGHT PRIMER	493	20	58.84	50	0	0	0	TGAGCACCACAAATGTAGCG	493
LTR-15L	chr4 (dbseq-nr 3) [14523213,14524567]	subfamily_2_Copia	1	LEFT PRIMER	1	21	54.38	42.86	0	0	0	TAGCTCTACTCTCCTGTACAT	513
LTR-15R	chr4 (dbseq-nr 3) [14523213,14524567]	subfamily_2_Copia	1	RIGHT PRIMER	513	20	59.01	55	0	0	0	ACTACCCTTAAGCCCACCAC	513
LTR-16L	chr5 (dbseq-nr 4) [24403992,24405425]	subfamily_2_Copia	1	LEFT PRIMER	1	21	54.38	42.86	0	0	0	TAGCTCTACTCTCCTGTACAT	249
LTR-16R	chr5 (dbseq-nr 4) [24403992,24405425]	subfamily_2_Copia	1	RIGHT PRIMER	249	20	58.97	50	0	0	0	AACAAACTTACCCGCCCAAC	249
LTR-17L	chr6 (dbseq-nr 5) [34494704,34496159]	subfamily_2_Copia	1	LEFT PRIMER	1	21	54.38	42.86	0	0	0	TAGCTCTACTCTCCTGTACAT	175
LTR-17R	chr6 (dbseq-nr 5) [34494704,34496159]	subfamily_2_Copia	1	RIGHT PRIMER	175	20	59.05	55	9.17	0	0	GGGCTGCATCCATTACGAAG	175
LTR-18L	chr8 (dbseq-nr 7) [40481407,40482951]	subfamily_2_Copia	1	LEFT PRIMER	1	21	54.38	42.86	0	0	0	TAGCTCTACTCTCCTGTACAT	248
LTR-18R	chr8 (dbseq-nr 7) [40481407,40482951]	subfamily_2_Copia	1	RIGHT PRIMER	248	20	59.02	50	0	0	0	GGGAGCAAAAGCCAATCCAA	248
LTR-19L	chr9 (dbseq-nr 8) [33168100,33169426]	subfamily_2_Copia	1	LEFT PRIMER	1	21	54.38	42.86	0	0	0	TAGCTCTACTCTCCTGTACAT	267
LTR-19R	chr9 (dbseq-nr 8) [33168100,33169426]	subfamily_2_Copia	1	RIGHT PRIMER	267	20	59	50	8.82	0	0	TAGGCATTGCTGGGGTACAA	267
LTR-20L	scaffold2933 (dbseq-nr 502) [45084,46656]	subfamily_2_Copia	1	LEFT PRIMER	1	21	54.38	42.86	0	0	0	TAGCTCTACTCTCCTGTACAT	206
LTR-20R	scaffold2933 (dbseq-nr 502) [45084,46656]	subfamily_2_Copia	1	RIGHT PRIMER	206	20	58.92	55	10.83	0	0	GAAGAGTTACAAGGCGCAGG	206
LTR-21L	scaffold787 (dbseq-nr 92) [235773,238292]	subfamily_2_Copia	1	LEFT PRIMER	1	21	54.38	42.86	0	0	0	TAGCTCTACTCTCCTGTACAT	993
LTR-21R	scaffold787 (dbseq-nr 92) [235773,238292]	subfamily_2_Copia	1	RIGHT PRIMER	993	20	58.95	50	0	0	0	TGGCGTCTGTTTTAGGGTCT	993
LTR-22L	chr10 (dbseq-nr 9) [27583232,27586182]	subfamily_2_Gypsy	1	LEFT PRIMER	1	20	54.31	45	0	0	0	CATCATGCCACATCTAGGTA	992
LTR-22R	chr10 (dbseq-nr 9) [27583232,27586182]	subfamily_2_Gypsy	1	RIGHT PRIMER	992	20	59.1	55	0	0	0	CCCTGTGATTGGACTACGGT	992
LTR-23L	chr12 (dbseq-nr 11) [29635729,29642273]	subfamily_2_Gypsy	1	LEFT PRIMER	1	20	54.31	45	0	0	0	CATCATGCCACATCTAGGTA	152
LTR-23R	chr12 (dbseq-nr 11) [29635729,29642273]	subfamily_2_Gypsy	1	RIGHT PRIMER	152	20	59.04	50	0	0	0	GCCTGTGTGCCATTTTGAGA	152
LTR-24L	chr13 (dbseq-nr 12) [21685103,21691092]	subfamily_2_Gypsy	1	LEFT PRIMER	1	20	54.31	45	0	0	0	CATCATGCCACATCTAGGTA	303
LTR-24R	chr13 (dbseq-nr 12) [21685103,21691092]	subfamily_2_Gypsy	1	RIGHT PRIMER	303	20	58.96	50	0	0	0	GGTGTGAATGGTGGTTGCTT	303
LTR-25L	chr13 (dbseq-nr 12) [25932396,25941844]	subfamily_2_Gypsy	1	LEFT PRIMER	1	20	54.31	45	0	0	0	CATCATGCCACATCTAGGTA	941
LTR-25R	chr13 (dbseq-nr 12) [25932396,25941844]	subfamily_2_Gypsy	1	RIGHT PRIMER	941	20	59.09	50	0	0	0	TTTTGGGTGTTTGGTGGGTG	941
LTR-26L	chr13 (dbseq-nr 12) [41189158,41191338]	subfamily_2_Gypsy	1	LEFT PRIMER	1	20	54.31	45	0	0	0	CATCATGCCACATCTAGGTA	306
LTR-26R	chr13 (dbseq-nr 12) [41189158,41191338]	subfamily_2_Gypsy	1	RIGHT PRIMER	306	20	59.04	50	0	0	0	TTCTTTGCGGGTGTGAATGG	306
LTR-27L	chr14 (dbseq-nr 13) [23720245,23731110]	subfamily_2_Gypsy	1	LEFT PRIMER	1	20	54.31	45	0	0	0	CATCATGCCACATCTAGGTA	285
LTR-27R	chr14 (dbseq-nr 13) [23720245,23731110]	subfamily_2_Gypsy	1	RIGHT PRIMER	285	20	58.99	50	0	0	0	TTCAGCGTGTTGTTGTGGAG	285
LTR-28L	chr14 (dbseq-nr 13) [30106866,30111758]	subfamily_2_Gypsy	1	LEFT PRIMER	1	20	54.31	45	0	0	0	CATCATGCCACATCTAGGTA	298
LTR-28R	chr14 (dbseq-nr 13) [30106866,30111758]	subfamily_2_Gypsy	1	RIGHT PRIMER	298	20	58.96	50	0	0	0	GGTGTGAATGGTGGTTGCTT	298
LTR-29L	chr14 (dbseq-nr 13) [36339439,36344466]	subfamily_2_Gypsy	1	LEFT PRIMER	1	20	54.31	45	0	0	0	CATCATGCCACATCTAGGTA	305
LTR-29R	chr14 (dbseq-nr 13) [36339439,36344466]	subfamily_2_Gypsy	1	RIGHT PRIMER	305	20	59.05	50	0	0	0	GGTGTGAATCGTGGTTGCTT	305
LTR-30L	chr4 (dbseq-nr 3) [11167645,11173605]	subfamily_2_Gypsy	1	LEFT PRIMER	1	20	54.31	45	0	0	0	CATCATGCCACATCTAGGTA	664
LTR-30R	chr4 (dbseq-nr 3) [11167645,11173605]	subfamily_2_Gypsy	1	RIGHT PRIMER	664	20	58.97	55	0	0	0	CTGACTGTGGTTGGGTTTGG	664
LTR-31L	chr4 (dbseq-nr 3) [11835352,11846699]	subfamily_2_Gypsy	1	LEFT PRIMER	1	20	54.31	45	0	0	0	CATCATGCCACATCTAGGTA	312
LTR-31R	chr4 (dbseq-nr 3) [11835352,11846699]	subfamily_2_Gypsy	1	RIGHT PRIMER	312	20	58.96	50	0	0	0	GGTGTGAATGGTGGTTGCTT	312
LTR-32L	chr4 (dbseq-nr 3) [28273235,28278794]	subfamily_2_Gypsy	1	LEFT PRIMER	1	20	54.31	45	0	0	0	CATCATGCCACATCTAGGTA	881
LTR-32R	chr4 (dbseq-nr 3) [28273235,28278794]	subfamily_2_Gypsy	1	RIGHT PRIMER	881	20	59.02	55	0	0	0	GAGGTTGATGGGTGGACTGA	881
LTR-33L	chr5 (dbseq-nr 4) [42678262,42685075]	subfamily_2_Gypsy	1	LEFT PRIMER	1	20	54.31	45	0	0	0	CATCATGCCACATCTAGGTA	669
LTR-33R	chr5 (dbseq-nr 4) [42678262,42685075]	subfamily_2_Gypsy	1	RIGHT PRIMER	669	20	58.97	55	0	0	0	CTGACTGTGGTTGGGTTTGG	669
LTR-34L	chr7 (dbseq-nr 6) [27372937,27381379]	subfamily_2_Gypsy	1	LEFT PRIMER	1	20	54.31	45	0	0	0	CATCATGCCACATCTAGGTA	703
LTR-34R	chr7 (dbseq-nr 6) [27372937,27381379]	subfamily_2_Gypsy	1	RIGHT PRIMER	703	20	59.1	55	0	0	0	ACCCCTGCGTACCTAACTTC	703
LTR-35L	chr8 (dbseq-nr 7) [28312144,28318593]	subfamily_2_Gypsy	1	LEFT PRIMER	1	20	54.31	45	0	0	0	CATCATGCCACATCTAGGTA	297
LTR-35R	chr8 (dbseq-nr 7) [28312144,28318593]	subfamily_2_Gypsy	1	RIGHT PRIMER	297	20	58.96	50	0	0	0	GGTGTGAATGGTGGTTGCTT	297
LTR-36L	chr8 (dbseq-nr 7) [33228824,33234182]	subfamily_2_Gypsy	1	LEFT PRIMER	1	20	54.31	45	0	0	0	CATCATGCCACATCTAGGTA	656
LTR-36R	chr8 (dbseq-nr 7) [33228824,33234182]	subfamily_2_Gypsy	1	RIGHT PRIMER	656	20	59.04	55	0	0	0	GTTTGGAGCTTGGAGTTGGG	656
LTR-37L	scaffold1001 (dbseq-nr 122) [9490,15418]	subfamily_2_Gypsy	1	LEFT PRIMER	1	20	54.31	45	0	0	0	CATCATGCCACATCTAGGTA	252
LTR-37R	scaffold1001 (dbseq-nr 122) [9490,15418]	subfamily_2_Gypsy	1	RIGHT PRIMER	252	20	58.98	50	0	0	0	TGTGTTTTCCAGGTTCGCAG	252
LTR-38L	scaffold123 (dbseq-nr 20) [189675,197378]	subfamily_2_Gypsy	1	LEFT PRIMER	1	20	54.31	45	0	0	0	CATCATGCCACATCTAGGTA	163
LTR-38R	scaffold123 (dbseq-nr 20) [189675,197378]	subfamily_2_Gypsy	1	RIGHT PRIMER	163	20	58.89	50	4.53	0	0	GACTTGTGTTTTGGGCCTGT	163
LTR-39L	scaffold1583 (dbseq-nr 200) [77950,84323]	subfamily_2_Gypsy	1	LEFT PRIMER	1	20	54.31	45	0	0	0	CATCATGCCACATCTAGGTA	303
LTR-39R	scaffold1583 (dbseq-nr 200) [77950,84323]	subfamily_2_Gypsy	1	RIGHT PRIMER	303	20	58.98	55	0	0	0	CTTGCGGGTATGAATGGTGG	303
LTR-40L	scaffold2219 (dbseq-nr 329) [6111,12594]	subfamily_2_Gypsy	1	LEFT PRIMER	1	20	54.31	45	0	0	0	CATCATGCCACATCTAGGTA	902
LTR-40R	scaffold2219 (dbseq-nr 329) [6111,12594]	subfamily_2_Gypsy	1	RIGHT PRIMER	902	20	59	55	9.36	9.36	0	GTGTGGGTCATTGTCGATCG	902
LTR-41L	scaffold2232 (dbseq-nr 332) [59975,67900]	subfamily_2_Gypsy	1	LEFT PRIMER	1	20	54.31	45	0	0	0	CATCATGCCACATCTAGGTA	737
LTR-41R	scaffold2232 (dbseq-nr 332) [59975,67900]	subfamily_2_Gypsy	1	RIGHT PRIMER	737	20	58.99	55	0	0	0	CAGAACGGATAAGGTTGGCG	737
LTR-42L	scaffold2339 (dbseq-nr 351) [56040,62936]	subfamily_2_Gypsy	1	LEFT PRIMER	1	20	54.31	45	0	0	0	CATCATGCCACATCTAGGTA	296
LTR-42R	scaffold2339 (dbseq-nr 351) [56040,62936]	subfamily_2_Gypsy	1	RIGHT PRIMER	296	20	58.96	50	0	0	0	GGTGTGAATGGTGGTTGCTT	296
LTR-43L	scaffold2395 (dbseq-nr 367) [1759,7582]	subfamily_2_Gypsy	1	LEFT PRIMER	1	20	54.31	45	0	0	0	CATCATGCCACATCTAGGTA	155
LTR-43R	scaffold2395 (dbseq-nr 367) [1759,7582]	subfamily_2_Gypsy	1	RIGHT PRIMER	155	20	59.04	50	0	0	0	GCCTGTGTGCCATTTTGAGA	155
LTR-44L	scaffold2590 (dbseq-nr 402) [23804,30833]	subfamily_2_Gypsy	1	LEFT PRIMER	1	20	54.31	45	0	0	0	CATCATGCCACATCTAGGTA	852
LTR-44R	scaffold2590 (dbseq-nr 402) [23804,30833]	subfamily_2_Gypsy	1	RIGHT PRIMER	852	20	58.93	50	0	0	0	TGATGGTTCTTGGGCTGAGT	852
LTR-45L	scaffold3903 (dbseq-nr 854) [13550,17571]	subfamily_2_Gypsy	1	LEFT PRIMER	1	20	54.31	45	0	0	0	CATCATGCCACATCTAGGTA	707
LTR-45R	scaffold3903 (dbseq-nr 854) [13550,17571]	subfamily_2_Gypsy	1	RIGHT PRIMER	707	20	59.1	55	0	0	0	ACCCCTGCGTACCTAACTTC	707
LTR-46L	scaffold4893 (dbseq-nr 1291) [1624,13366]	subfamily_2_Gypsy	1	LEFT PRIMER	1	20	54.31	45	0	0	0	CATCATGCCACATCTAGGTA	160
LTR-46R	scaffold4893 (dbseq-nr 1291) [1624,13366]	subfamily_2_Gypsy	1	RIGHT PRIMER	160	20	59.03	50	4.53	0	0	TATGTTTTGGGCCTGTGTGC	160
LTR-47L	scaffold5140 (dbseq-nr 1414) [1284,9606]	subfamily_2_Gypsy	1	LEFT PRIMER	1	20	54.31	45	0	0	0	CATCATGCCACATCTAGGTA	245
LTR-47R	scaffold5140 (dbseq-nr 1414) [1284,9606]	subfamily_2_Gypsy	1	RIGHT PRIMER	245	20	58.92	50	10.88	0.31	0	TTGCCAGGTTCGCGATAAAG	245
LTR-48L	scaffold5348 (dbseq-nr 1499) [9193,10905]	subfamily_2_Gypsy	1	LEFT PRIMER	1	20	54.31	45	0	0	0	CATCATGCCACATCTAGGTA	177
LTR-48R	scaffold5348 (dbseq-nr 1499) [9193,10905]	subfamily_2_Gypsy	1	RIGHT PRIMER	177	20	58.85	50	4.53	0	0	TAGACTTTGGTTGTGGGCCT	177
