# Supplementary material for: Assessment of genetic diversity and variety identification based on developed retrotransposon-based insertion polymorphism (RBIP) markers in sweet potato (Ipomoea batatas (L.) Lam.)
Source: Sci Rep. 2021 Aug 24;11:17116. doi: 10.1038/s41598-021-95876-w (PMC8385064; doi:10.1038/s41598-021-95876-w)
Supplement: Supplementary file 4 — Supplementary Table 3. [file 41598_2021_95876_MOESM4_ESM.xlsx]

## Sheet: Supplementary Table 3
Table S3 Phenotypic traits of the 30 sweetpotato varieties
No.	Name	leaf shape	leaf teeth type	top bud color	tip hair color	leaf vein color	petiole color	stem primary color	stem secondary color	root tuber shape	root tuber skin color	root tuber color
1	Jinqing	Heart	Entire	green	none	green	green	green	none	spindle	pale red	red
7	Liushiri-1	incised	Single incision	green	little	green	green	green	none	spindle	red	white
9	Shenglibaihao-1	Sharp heart	sawtooth	green	little	purple	purple	purplish red	green	spindle	red	pale yellow
12	Chaosheng 5	Triangle	sawtooth	green	little	light purple	green	green	purple	spindle	pale red	orange
15	Anyangbaifanshu	incised	Single incision	green	little	green	green	green	none	spindle	red	white
17	Shenglibaihao-2	Sharp heart	sawtooth	green	little	purple	purple	purplish red	green	spindle	red	pale yellow
19	Hongpibaixin-2	incised	Single incision	green	little	green	green	green	none	spindle	red	white
21	Jinguahuangfanshu	Heart	Entire	purple	little	purple	green	green	purple	spindle	pale red	orange
23	Chun'anhongxin	Sharp heart	sawtooth	purple	little	purple	light purple	green	purple	spindle	pale red	orange
25	Hongpibaixin-3	incised	Single incision	green	little	green	green	green	none	spindle	red	white
25	Hongpibaixin-3	incised	Single incision	green	little	green	green	green	none	spindle	red	white
26	Shenglibaihao-3	Sharp heart	sawtooth	green	medium	light purple	light purple	purplish red	green	long spindle	red	pale yellow
27	Nanguafanshu-1	Sharp heart	sawtooth	purple	little	purple	light purple	green	purple	spindle	pale red	orange
30	Hongpibaixin-4	incised	Single incision	green	little	green	green	green	none	spindle	red	white
32	Liushiri-2	incised	Single incision	green	little	green	green	green	none	spindle	red	white
36	Hongtou	Sharp heart	sawtooth	purple	little	green	green	green	none	spindle	purplish red	orange
39	Hongpibaixin-5	incised	Single incision	green	little	green	green	green	none	spindle	red	white
42	Shiniuhongmudan	incised	After deep incision	light purple	none	light green	green	green	none	spindle	red	red
44	Shenglibaihao-4	Sharp heart	sawtooth	green	medium	light purple	light purple	purplish red	green	spindle	red	pale yellow
45	Hongmudan	incised	After medium incision	purple	little	light green	green	green	none	spindle	purplish red	red
48	Baimahongxin	Sharp heart	sawtooth	purple	little	purple	light purple	green	purple	spindle	pale red	orange
52	Jinguahuang	Sharp heart	sawtooth	purple	little	purple	light purple	green	purple	spindle	pale red	orange
60	Lianhuaru	incised	After medium incision	green	little	green	green	green	none	spindle	red	red
64	Zheshu 77	incised	After deep incision	green	little	green	green	green	none	spindle	red	red
67	Hongpibaixin-7	Sharp heart	sawtooth	green	little	purple	purple	purplish red	green	spindle	red	pale yellow
70	Hongpibaixin-8	Sharp heart	sawtooth	green	little	light purple	light purple	purplish red	green	spindle	red	pale yellow
76	Zhe 259	Heart	sawtooth	green	little	green	green	green	none	spindle	red	red
84	Nanguafanshu-2	Sharp heart	sawtooth	purple	little	purple	light purple	green	purple	spindle	pale red	orange
95	Hongpibaixin-10	incised	Single incision	green	little	green	green	green	none	spindle	red	white
99	Hongpibaixin-11	incised	Single incision	green	little	green	green	green	none	spindle	red	white
